# Supplementary material for: Interaction of S100A6 Protein with the Four-Helical Cytokines
Source: Biomolecules. 2023 Sep 4;13(9):1345. doi: 10.3390/biom13091345 (PMC10526228; doi:10.3390/biom13091345)
Supplement: Supplementary file 1 [file biomolecules-13-01345-s001.zip]

Archive with 1 entries (1 files):
- biomolecules-2554899-supplementary.pdf
